# Supplementary material for: Molecular phylogeny of Culex subgenus Melanoconion (Diptera: Culicidae) based on nuclear and mitochondrial protein-coding genes
Source: R Soc Open Sci. 2018 May 23;5(5):171900. doi: 10.1098/rsos.171900 (PMC5990733; doi:10.1098/rsos.171900)
Supplement: Supplementary data S1 [file rsos171900supp1.xlsx]

## Sheet: Culex(Melanoconion)database
Specimen field code	Species	Sex	Stage	Municipality	State	Collection Date (day/moth/year)	Collector	Latitude	Longitude	GenBank accession no. COI	GenBank accession no. CAD	GenBank accession no. HB
Ingroup
akri_1	Culex akritos	♀	Adult	Iguape	São Paulo	09-10/05/2012	Sant’Ana et al.	-24.7892	-47.7805	KX779776	MG703271	MG703383
akri_2	Culex akritos	♀	Adult	Iguape	São Paulo	09-10/05/2012	Sant’Ana et al.	-24.7892	-47.7805	KX779777	MG703272	-
MG57_13	Culex aliciae	♀	Larva, Pupa, Adult	Campo Belo	Minas Gerais	15/04/2010	Bergo et al.	-45.1218	-20.7952	KX779783	MG703275	MG703386
MG57_5	Culex aliciae	♂	Larva, Pupa, Adult	Campo Belo	Minas Gerais	15/04/2010	Bergo et al.	-45.1218	-20.7952	KX779782	MG703274	MG703385
ES28_117	Culex aliciae	♂	Pupa, Adult	Linhares	Espírito Santo	25/10/2007	Bergo & Motoki	-19.115	-39.9389	KX779780	-	-
RJ19_46	Culex aliciae	♂	Larva, Pupa, Adult	Nova Iguaçu	Rio de Janeiro	24/08/2014	Bergo et al.	-22.7796	-43.4592	KX779784	MG703276	MG703387
MG31_1	Culex aliciae	♂	Larva, Pupa, Adult	Coronel Pacheco	Minas Gerais	2008-01-12	Bergo et al.	-21.6355	-43.3192	KX779781	MG703273	MG703384
SG1_2	Culex alogistus	♂	Adult	Pariquera Açu	Sao Paulo	2013-11-06	Oliveira et al.	-24.715	-47.8808	KX779785	MG703277	MG703388
G01_108	Culex aurenotatus	♂	Pupa, Adult	Caçu	Goiás	2009-10-02	Bergo et al.	-51.0684	-18.8016	KX779786	MG703278	MG703389
SP35_1	Culex aurenotatus	♂	Larva, Pupa, Adult	Inúbia Paulista	São Paulo	2008-04-02	Sallum et al.	-21.6701	-50.9505	KX779787	MG703279	MG703390
MS2_104	Culex bastagarius	♂	Pupa, Adult	Aquidauana	Mato Grosso do Sul	2008-07-02	Bergo et al.	-19.5061	-55.6136	KX779788	MG703281	MG703392
SP70_106	Culex bastagarius	♂	Pupa, Adult	Dourado	São Paulo	2009-07-05	Bergo et al.	-22.0744	-48.4444	KX779789	MG703282	MG703393
MsExtra1_4	Culex bastagarius	♂	Larva, Pupa, Adult	Aquidauana	Mato Grosso do Sul	2008-11-02	Bergo et al.	-19.5083	-55.6283	KX779790	MG703280	MG703391
SP68_133	Culex clarki	♂	Pupa, Adult	Dourado	São Paulo	2009-07-05	Bergo et al.	-22.0756	-48.4373	KX779791	MG703284	MG703395
SP67_1	Culex clarki	♂	Larva, Pupa, Adult	Dourado	São Paulo	2009-06-05	Bergo et al.	-22.0756	-48.4373	KX779792	MG703283	MG703394
SP68_139	Culex commevynensis	♂	Pupa, Adult	Dourado	São Paulo	2009-07-05	Bergo et al.	-22.0756	-48.4372	KX779794	MG703285	MG703396
SP70_23	Culex commevynensis	♂	Larva, Pupa, Adult	Dourado	São Paulo	2009-07-05	Bergo et al.	-22.0744	-48.4444	KX779793	MG703286	MG703397
PA1_1	Culex corentynensis	♂	Adult	Pariquera Açu	São Paulo	2013-01-04	Oliveira et al.	-24.715	-47.8808	KX779795	MG703287	MG703398
SG1_5	Culex corentynensis	♀	Adult	Pariquera Açu	São Paulo	2013-11-06	Oliveira et al.	-24.715	-47.8808	KX779853	-	-
SG1_6	Culex corentynensis	♂	Adult	Pariquera Açu	São Paulo	2013-11-06	Oliveira et al.	-24.715	-47.8808	KX779854	-	-
SG1_4	Culex corentynensis	♂	Adult	Pariquera Açu	São Paulo	2013-11-06	Oliveira et al.	-24.715	-47.8808	KX779855	-	-
AC315_6	Culex crybda	♀	Adult	Mancio Lima	Acre	29-30/5/2015	Sallum et al.	-7.62589	-72.8703	KX779882	MG703290	MG703401
AC307_12	Culex crybda	♀	Adult	Mancio Lima	Acre	29-30/5/2015	Sallum et al.	-7.62589	-72.8703	KX779881	MG703289	MG703400
AC159_1	Culex crybda	♀	Adult	Cruzeiro do Sul	Acre	21-22/4/2015	Sallum et al.	-7.3294	-72.4417	KX779880	MG703288	MG703399
AC316_10	Culex crybda	♀	Adult	Mancio Lima	Acre	29-30/5/2015	Sallum et al.	-7.62589	-72.8703	KX779885	MG703293	MG703404
AC316_9	Culex crybda	♀	Adult	Mancio Lima	Acre	29-30/5/2015	Sallum et al.	-7.62589	-72.8703	KX779884	MG703292	MG703403
AC316_8	Culex crybda	♀	Adult	Mancio Lima	Acre	29-30/5/2015	Sallum et al.	-7.62589	-72.8703	KX779883	MG703291	MG703402
MG08_102	Culex dunni	♂	Pupa, Adult	Planura	Minas Gerais	22/11/2006	Bergo et al.	-20.1206	-48.7183	KX779796	MG703294	-
SP68_35	Culex dunni	♂	Larva, Pupa, Adult	Dourado	São Paulo	2009-07-05	Bergo et al.	-22.0756	-48.4372	KX779797	MG703295	-
RJ19_130	Culex dyius	♂	Pupa, Adult	Nova Iguaçu	Rio de Janeiro	24/08/2014	Bergo et al.	-24.7802	-43.4592	KX779801	MG703299	-
RJ19_104	Culex dyius	♂	Pupa, Adult	Nova Iguaçu	Rio de Janeiro	24/08/2014	Bergo et al.	-24.7802	-43.4592	KX779798	MG703296	MG703405
RJ19_119	Culex dyius	♀	Pupa, Adult	Nova Iguaçu	Rio de Janeiro	24/08/2014	Bergo et al.	-24.7802	-43.4592	KX779800	MG703298	MG703407
RJ19_111	Culex dyius	♂	Pupa, Adult	Nova Iguaçu	Rio de Janeiro	24/08/2014	Bergo et al.	-24.7802	-43.4592	KX779799	MG703297	MG703406
eas_4	Culex eastor	♂	Adult	Iguape	São Paulo	06-07/02/2012	Sant’Ana et al.	-24.7892	-47.7805	KX779802	MG703302	MG703410
eas_1B	Culex eastor	♂	Adult	Iguape	São Paulo	09-10/04/2012	Sant’Ana et al.	-24.7892	-47.7805	KX779803	MG703300	MG703408
eas_1d	Culex eastor	♂	Adult	Iguape	São Paulo	09-10/04/2012	Sant’Ana et al.	-24.7892	-47.7805	KX779804	MG703301	MG703409
eas_7	Culex eastor	♂	Adult	Iguape	São Paulo	12-13/03/2012	Sant’Ana et al.	-24.7892	-47.7805	KX779805	MG703303	MG703411
SE_9	Culex eknomios	♀	Adult	Novo Airão	Amazonas	2010-07-04	Oliveira et al.	-2.25	-62.6333	KX779806	MG703306	MG703414
SE_8	Culex eknomios	♀	Adult	Novo Airão	Amazonas	2010-07-04	Oliveira et al.	-2.25	-62.6333	KX779807	MG703305	MG703413
SE_2	Culex eknomios	♀	Adult	Novo Airão	Amazonas	2010-07-04	Oliveira et al.	-2.25	-62.6333	KX779808	MG703304	MG703412
MG34_101	Culex equinoxialis	♂	Pupa, Adult	Oliveira	Minas Gerais	2010-11-04	Bergo et al.	-20.7125	-44.9244	KX779812	MG703309	-
MG54_106	Culex equinoxialis	♂	Pupa, Adult	São Francisco de Paula	Minas Gerais	14/04/2010	Bergo et al.	-23.0499	-77.0814	KX779813	MG703310	-
MG54_107	Culex equinoxialis	♀	Pupa, Adult	São Francisco de Paula	Minas Gerais	14/04/2010	Bergo et al.	-23.0499	-77.0814	KX779814	MG703311	-
ES25_6	Culex evansae	♂	Larva, Pupa, Adult	Linhares	Espírito Santo	24/10/2007	Bergo & Motoki	-19.1981	-39.9536	KX779815	MG703312	MG703418
faur	Culex faurani	♂	Adult	Iguape	São Paulo	10-11/01/2012	Sant’Ana et al.	-24.7892	-47.7805	KX779816	MG703313	MG703419
ES18_109	Culex ensiformis	♂	Pupa, Adult	Linhares	Espírito Santo	23/10/2007	Bergo & Motoki	-19.1981	-39.9536	KX779809	MG703307	MG703416
3c	Culex ensiformis	♂	Adult	Iguape	São Paulo	14-15/03/2012	Sant’Ana et al.	-24.7888	-47.7798	KX779810	-	MG703415
MG54_16	Culex ensiformis	♂	Larva, Pupa, Adult	São Francisco de Paula	Minas Gerais	14/04/2010	Bergo et al.	-23.0499	-77.0814	KX779811	MG703308	MG703417
PAT_1	Culex gnomatos	♀	Adult	Novo Airão	Amazonas	2009-01-06	Ladeia et al.	Not available	Not available	KX779817	MG703314	MG703420
PNJ	Culex gnomatos	♀	Adult	Novo Airão	Amazonas	2009-08-06	Ladeia et al.	Not available	Not available	KX779818	MG703315	MG703421
SP71_117	Culex idottus	♀	Pupa, Adult	Dourado	São Paulo	2009-07-05	Bergo et al.	-22.074	-48.4448	KX779819	MG703316	-
SP71_119	Culex idottus	♀	Pupa, Adult	Dourado	São Paulo	2009-07-05	Bergo et al.	-22.074	-48.4448	KX779820	MG703317	MG703422
PA1_3	Culex intrincatus	♂	Adult	Pariquera Açu	São Paulo	06/02/2013	Oliveira et al.	-22.7103	-47.8839	KX779821	MG703318	MG703423
PA1_5	Culex intrincatus	♂	Adult	Pariquera Açu	São Paulo	30/04/2013	Oliveira et al.	-24.715	-47.8808	KX779828	-	-
PA1_6	Culex intrincatus	♂	Adult	Pariquera Açu	São Paulo	30/04/2013	Oliveira et al.	-24.715	-47.8808	KX779829	-	-
PA2_1	Culex intrincatus	♂	Adult	Pariquera Açu	São Paulo	30/04/2013	Oliveira et al.	-24.715	-47.8808	KX779822	MG703319	MG703424
PA2_2	Culex intrincatus	♂	Adult	Pariquera Açu	São Paulo	30/04/2013	Oliveira et al.	-24.715	-47.8808	KX779823	MG703320	MG703425
PA2_3	Culex intrincatus	♂	Adult	Pariquera Açu	São Paulo	30/04/2013	Oliveira et al.	-24.715	-47.8808	KX779824	MG703321	MG703426
SG2_2	Culex intrincatus	♂	Adult	Pariquera Açu	São Paulo	2013-11-06	Oliveira et al.	-24.715	-47.8808	KX779825	MG703326	MG703430
PM1_1x	Culex intrincatus	♂	Adult	Pariquera Açu	São Paulo	2013-06-02	Oliveira et al.	-24.715	-47.8808	KX779826	MG703322	MG703427
PM1_5	Culex intrincatus	♂	Adult	Pariquera Açu	São Paulo	2013-06-02	Oliveira et al.	-24.715	-47.8808	KX779827	MG703325	MG703429
PM1_3	Culex intrincatus	♂	Adult	Pariquera Açu	São Paulo	2013-06-02	Oliveira et al.	-24.715	-47.8808	KX779830	MG703323	MG703428
PM1_4	Culex intrincatus	♂	Adult	Pariquera Açu	São Paulo	2013-06-02	Oliveira et al.	-24.715	-47.8808	KX779831	MG703324	-
SO2_103	Culex lacertosus	♂	Pupa, Adult	Novo Airão	Amazonas	2009-09-02	Ladeia et al.	-1.62802	-62.9744	KX779832	MG703327	MG703431
2A	Culex misionensis	♂	Adult	Iguape	São Paulo	10-11/04/2012	Sant’Ana et al.	-24.7892	-47.7805	KX779833	MG703328	MG703432
SP89_18	Culex misionensis	♂	Larva, Pupa, Adult	São Paulo	São Paulo	26/10/2010	Natal & Sant'Ana	-23.5475	-46.6361	KX779834	MG703330	MG703434
SP89_14	Culex misionensis	♂	Larva, Pupa, Adult	São Paulo	São Paulo	26/10/2010	Natal & Sant'Ana	-23.5475	-46.6361	KX779835	MG703329	MG703433
2c	Culex oedipus	♂	Adult	Iguape	São Paulo	10-11/04/2012	Sant’Ana et al.	-24.7892	-47.7805	KX779844	MG703348	MG703453
IG1_1	Culex oedipus	♂	Adult	Iguape	São Paulo	21/08/2013	Oliveira et al.	-24.7078	-47.555	KX779845	MG703349	MG703454
SP50_14	Culex pilosus	♂	Larva, Pupa, Adult	Pindamonhangaba	São Paulo	22/01/2009	Sallum et al.	-22.7639	-45.5242	KX779850	MG703352	MG703457
SP56_107	Culex pilosus	♂	Pupa, Adult	Mairiporã	São Paulo	2009-02-08	Sallum et al.	-23.3188	-46.5869	KX779851	MG703353	MG703458
IG1_2	Culex pereyrai	♂	Adult	Iguape	São Paulo	21/08/2013	Oliveira et al.	-24.7078	-47.555	KX779848	MG703350	MG703455
IG1_3	Culex pereyrai	♂	Adult	Iguape	São Paulo	21/08/2013	Oliveira et al.	-24.7078	-47.555	KX779849	MG703351	MG703456
VA3	Culex portesi	♀	Adult	Novo Airão	Amazonas	29-30/5/2015	Ladeia et al.	Not available	Not available	KX779852	-	-
2b	Culex putumayensis	♂	Adult	Iguape	São Paulo	10-11/04/2012	Sant’Ana et al.	-24.7892	-47.7805	KX779857	MG703354	MG703459
3b	Culex putumayensis	♂	Adult	Iguape	São Paulo	14-15/03/2012	Sant’Ana et al.	-24.7892	-47.7805	KX779858	MG703355	MG703460
PA1_2	Culex rabelloi	♂	Adult	Pariquera Açu	São Paulo	30/4/2013	Oliveira et al.	-22.7103	-47.8839	KX779859	MG703356	MG703461
rib_1	Culex ribeirensis	♀	Adult	Iguape	São Paulo	14-15/03/2012	Sant’Ana et al.	-24.7892	-47.7805	KX779860	MG703357	-
rib_2	Culex ribeirensis	♀	Adult	Iguape	São Paulo	14-15/03/2012	Sant’Ana et al.	-24.7892	-47.7805	KX779861	MG703358	-
IG20_12	Culex ribeirensis	♀	Adult	Iguape	São Paulo	13/11/2013	Oliveira et al.	-24.7078	-47.555	KX779862	-	-
IG20_13	Culex ribeirensis	♀	Adult	Iguape	São Paulo	13/11/2013	Oliveira et al.	-24.7078	-47.555	KX779863	MG703359	-
sac_1	Culex sacchettae	♀	Adult	Iguape	São Paulo	14-15/03/2012	Sant’Ana et al.	-24.7892	-47.7805	KX779864	MG703360	MG703462
sac_2	Culex sacchettae	♀	Adult	Iguape	São Paulo	14-15/03/2012	Sant’Ana et al.	-24.7892	-47.7805	KX779865	MG703361	MG703463
sac_3	Culex sacchettae	♀	Adult	Iguape	São Paulo	14-15/03/2012	Sant’Ana et al.	-24.7892	-47.7805	KX779866	MG703362	-
PM1_2x	Culex serratimarge	♂	Adult	Pariquera Açu	São Paulo	2013-06-02	Sant’Ana et al.	-22.7103	-47.8839	KX779867	MG703363	MG703464
spi_1	Culex spissipes	♀	Adult	Iguape	São Paulo	11-12/04/2012	Sant’Ana et al.	-24.7892	-47.7805	KX779868	MG703364	MG703465
spi_2	Culex spissipes	♀	Adult	Iguape	São Paulo	11-12/04/2012	Sant’Ana et al.	-24.7892	-47.7805	KX779869	MG703365	MG703466
spi_3	Culex spissipes	♀	Adult	Iguape	São Paulo	11-12/04/2012	Sant’Ana et al.	-24.7892	-47.7805	KX779870	MG703366	MG703467
MS6_100	Culex theobaldi	♂	Pupa, Adult	Aquidauana	Mato Grosso do Sul,	2008-09-02	Sant’Ana et al.	-19.5083	-55.6283	KX779871	MG703369	MG703469
MS7_100	Culex theobaldi	♀	Pupa, Adult	Aquidauana	Mato Grosso do Sul	2008-09-02	Bergo et al.	-19.5083	-55.6283	KX779872	MG703367	MG703470
AC165_1	Culex theobaldi	♀	Adult	Cruzeiro do Sul	Acre	20-21/4/2015	Bergo et al.	-7.37913	-72.4132	KX779892	MG703368	MG703468
PA1_4	Culex trigeminatus	♂	Larva, Pupa, Adult	Pariquera Açu	São Paulo	30/4/2013	Oliveira et al.	-22.7103	-47.8839	KX779873	MG703370	MG703471
IG20_2	Culex vaxus	♂	Adult	Iguape	São Paulo	13/11/2013	Oliveira et al.	-24.7078	-47.555	KX779874	MG703372	MG703472
IG20_4	Culex vaxus	♂	Adult	Iguape	São Paulo	13/11/2013	Oliveira et al.	-24.7078	-47.555	KX779875	MG703374	MG703473
IG20_5	Culex vaxus	♂	Adult	Iguape	São Paulo	13/11/2013	Oliveira et al.	-24.7078	-47.555	KX779876	MG703375	MG703474
IG20-6	Culex vaxus	♂	Adult	Iguape	São Paulo	13/11/2013	Oliveira et al.	-24.7078	-47.555	KX779877	MG703376	MG703475
TO1-9	Culex vaxus	♂	Larva, Pupa, Adult	Lagoa da Confusão	Tocantins	23/07/2009	Bergo et al.	-10.5859	-49.6898	KX779843	MG703377	MG703476
AC346_1	Culex vomerifer	♀	Adult	Mancio Lima	Acre	03-04/6/2015	Sallum et al.	-7.52013	-72.8983	KX779895	MG703380	MG703479
AC339_5	Culex vomerifer	♀	Adult	Mancio Lima	Acre	03-04/6/2015	Sallum et al.	-7.52013	-72.8983	KX779894	MG703379	MG703478
AC163_1	Culex vomerifer	♀	Adult	Mancio Lima	Acre	20-21/4/2015	Sallum et al.	-7.52013	-72.8983	KX779893	MG703378	MG703477
zet_5	Culex zeteki	♂	Adult	Iguape	São Paulo	14-15/03/2012	Sant’Ana et al.	-24.7892	-47.7805	KX779878	MG703381	MG703480
SP42_2	Culex zeteki	♂	Larva, Pupa, Adult	Cananéia	São Paulo	24/10/2007	Sant’Ana et al.	-25.015	-47.9269	KX779879	MG703382	MG703481
TO1_12_1	Culex sp. nr. aureonotatus	♀	Larva, Pupa, Adult	Lagoa da Confusão	Tocantins	23/07/2009	Bergo et al.	-10.5859	-49.6898	KX779836	MG703334	MG703438
TO1_12_2	Culex sp. nr. aureonotatus	♀	Larva, Pupa, Adult	Lagoa da Confusão	Tocantins	23/07/2009	Bergo et al.	-10.5859	-49.6898	KX779837	MG703335	MG703439
TO1_3	Culex sp. nr. aureonotatus	♀	Larva, Pupa, Adult	Lagoa da Confusão	Tocantins	23/07/2009	Bergo et al.	-10.5859	-49.6898	KX779838	MG703333	MG703437
1g	Culex sp. nr. inhibitator	♂	Adult	Iguape	São Paulo	09-10/04/2012	Sant’Ana et al.	-24.7892	-47.7805	KX779856	MG703337	MG703441
gnomat_AC	Culex sp. nr. gnomatos	♀	Adult	Acrelândia	São Paulo	18-19/01/2015	Sant’Ana et al.	-9.99657	-66.8401	KX779886	MG703336	MG703440
ped 1	Culex sp. nr. pedroi	♀	Adult	Iguape	São Paulo	13-14/03/2012	Sant’Ana et al.	-24.7892	-47.7805	KX779846	MG703338	MG703442
ped 2	Culex sp. nr. pedroi	♀	Adult	Iguape	São Paulo	13-14/03/2012	Sant’Ana et al.	-24.7892	-47.7805	KX779847	MG703339	MG703443
1e	Culex sp. nr. rabelloi	♂	Adult	Iguape	São Paulo	09-10/04/2012	Sant’Ana et al.	-24.7892	-47.7805	KX779842	-	MG703448
1c	Culex sp. nr. rabelloi	♂	Adult	Iguape	São Paulo	09-10/04/2012	Sant’Ana et al.	-24.7892	-47.7805	KX779839	MG703343	MG703447
1A	Culex sp. nr. rabelloi	♂	Adult	Iguape	São Paulo	09-10/04/2012	Sant’Ana et al.	-24.7892	-47.7805	KX779840	MG703342	MG703446
1H	Culex sp. nr. rabelloi	♂	Adult	Iguape	São Paulo	09-10/04/2012	Sant’Ana et al.	-24.7892	-47.7805	KX779841	MG703344	MG703449
AC322_1	Culex sp. nr. vomerifer	♀	Adult	Mancio Lima	Acre	29-30/05/2015	Sallum et al.	-7.62589	-72.8703	KX779888	MG703347	MG703452
PM1_7	Culex sp. nr. aliciae	♂	Adult	Pariquera Açu	São Paulo	2013-06-02	Oliveira et al.	-24.715	-47.8808	KX779778	MG703332	MG703436
PM1_6	Culex sp. nr. aliciae	♀	Adult	Pariquera Açu	São Paulo	2013-06-02	Oliveira et al.	-24.715	-47.8808	KX779779	MG703331	MG703435
AC312_8	Culex sp. nr. portesi	♀	Adult	Mancio Lima	Acre	29-30/05/2015	Sallum et al.	-7.62589	-72.8703	KX779889	MG703341	MG703445
spi_AC	Culex sp. nr. spissipes	♀	Adult	Acrelândia	Acre	18-19/01/2015	Sallum et al.	-9.99657	-66.8401	KX779890	MG703345	MG703450
AC127_1	Culex sp. nr. theobaldi	♀	Adult	Cruzeiro do Sul	Acre	11-12/05/2015	Sallum et al.	-7.38273	-72.4128	KX779891	MG703346	MG703451
AC153_1	Culex sp. nr. pedroi	♀	Adult	Cruzeiro do Sul	Acre	20-21/04/2015	Sallum et al.	-7.37913	-72.4132	KX779887	MG703340	MG703444
IG20_1	Culex vaxus		Adult	Iguape	São Paulo	2013-11-13	Oliveira et al.	-24.7078	-47.555	-	MG703371	-
IG20_3	Culex vaxus		Adult	Iguape	São Paulo	2013-11-13	Oliveira et al.	-24.7078	-47.555	-	MG703373	-
Outgroup
SG1_1	Culex mollis	♂	Adult	Pariquera Açu	São Paulo	2013-11-06	Oliveira et al.	-24.715	-47.8808	KX826818	MG703269	MG787083
SG1_3	Culex mollis	♂	Adult	Pariquera Açu	São Paulo	2013-11-06	Oliveira et al.	-24.715	-47.8808	KX826817	MG703270	MG787084
Available in GenBank	Culex quinquefasciatus voucherTH148-8									HQ398883	-	-
Available in GenBank	Culex quinquefasciatus									-	XM_001848657	-
For this study	Culex quinquefasciatus									-	-	MH023218
